# Supplementary material for: Pilot study on the value of Raman spectroscopy in the entity assignment of salivary gland tumors
Source: PLoS One. 2021 Sep 16;16(9):e0257470. doi: 10.1371/journal.pone.0257470 (PMC8445432; doi:10.1371/journal.pone.0257470)
Supplement: S1 Table — (XLSX) [file pone.0257470.s003.xlsx]

## Sheet: Tabelle1
	Sample number	1800.84	1797.08	1793.31	1789.55	1785.77	1782	1778.22	1774.43	1770.65	1766.85	1763.06	1759.26	1755.45	1751.65	1747.83	1744.02	1740.2	1736.37	1732.55	1728.71	1724.88	1721.04	1717.2	1713.35	1709.49	1705.64	1701.78	1697.91	1694.05	1690.17	1686.3	1682.42	1678.53	1674.64	1670.75	1666.85	1662.95	1659.05	1655.14	1651.22	1647.3	1643.38	1639.46	1635.53	1631.59	1627.65	1623.71	1619.76
PA	1	16.5825	20.3494	25.2628	31.2576	32.0257	40.8648	29.2788	12.7781	14.0917	17.9243	25.0788	28.5785	29.1257	24.7328	18.2882	19.6697	23.3406	31.3644	29.6058	15.1919	-4.55655	9.86037	1.33193	8.76993	19.1202	49.902	103.008	208.384	301.251	452.372	641.118	783.01	921.676	1074.83	1188.13	1306.38	1384.15	1422.31	1376.82	1309.02	1175.93	972.467	777.962	544.482	366.985	183.305	83.5758	48.6766
PA	2	19.8445	12.2084	13.8057	19.2784	22.8593	34.299	29.9842	21.1405	25.9657	21.3838	22.5438	36.4334	28.248	40.1667	22.0765	17.4269	27.0851	33.9918	43.5274	34.076	7.27369	24.1299	19.951	34.8484	35.5016	30.0487	25.1104	65.7473	85.6317	144.526	206.983	265.076	312.524	362.685	399.419	448.486	485.535	517.373	478.559	458.531	419.681	358.288	335.656	284.52	235.98	171.775	121.355	110.551
PA	3	29.9395	26.1867	27.2581	36.7233	31.4792	46.5397	39.3155	24.6794	26.6318	19.2257	26.798	32.3507	36.3848	36.8648	25.2626	27.701	15.1056	39.6018	44.7904	38.2159	20.8848	29	12.8036	37.8992	25.44	35.9133	36.3374	43.467	68.1965	116.816	189.342	224.314	265.051	311.849	346.647	392.15	424.43	441.051	419.605	406.303	369.181	326.171	300.098	254.688	232.773	179.956	145.019	104.259
PA	4	19.5035	26.2687	21.7149	26.4644	29.8018	44.1405	26.0362	26.24	19.3673	19.6974	29.0984	33.8906	35.7244	47.9164	35.9756	18.6729	25.1491	41.0445	36.5302	41.1735	26.5975	26.5543	9.98597	26.9671	23.3768	34.2165	38.3858	63.7845	90.7496	152.945	238.692	319.365	372.311	444.781	494.057	560.905	610.579	655.409	631.93	627.88	583.864	521.294	464.855	380.114	314.925	215.969	149.299	104.744
PA	5	17.2023	27.4696	20.263	23.4716	22.2364	43.7876	36.7378	21.8954	23.9316	29.2201	26.9793	35.9816	37.4204	48.4516	34.8351	28.3257	23.1309	40.2753	41.2126	31.1924	20.1356	26.9238	6.22961	14.3229	16.5442	18.1487	21.0775	60.4057	104.385	178.761	296.335	401.823	512.711	595.248	688.628	768.054	831.927	888.437	895.29	892.373	830.746	745.717	662.175	537.801	438.813	302.437	188.726	111.166
PA	6	10.9293	19.5336	23.5039	30.3799	30.0693	28.5764	23.8759	19.0058	19.9711	25.6634	29.2824	41.8685	28.7993	38.9708	35.8671	26.3482	28.8389	48.3203	38.8035	15.7398	13.8761	19.9849	10.5927	23.4948	20.0966	33.1111	67.5525	112.354	187.277	272.502	375.094	446.321	521.483	588.367	651.742	700.751	716.271	712.311	726.806	630.556	550.819	468.358	402.913	313.445	248.875	170.826	123.86	102.094
PA	7	13.7639	24.278	20.5605	27.5422	24.0023	34.8499	25.5652	14.0312	18.5396	20.6809	18.3017	30.0738	23.9658	30.991	19.7285	17.4839	18.5078	25.6678	24.2497	10.5011	0.656195	7.65467	0.00520899	7.16648	12.691	23.9455	53.7936	122.354	224.206	350.242	498.534	620.652	731.515	848.516	950.705	1046.88	1099.05	1139.68	1109.1	1054.74	956.302	798.885	659.251	494.318	320.702	177.108	77.3381	46.1453
PA	8	26.7677	33.1643	24.6692	34.4301	41.3496	45.4297	38.436	26.5773	26.0763	31.9012	37.8262	45.4794	39.8569	49.1325	40.3945	34.773	30.3854	45.2803	37.8168	39.2295	18.4863	20.413	5.71896	13.353	16.006	29.9378	51.3434	105.836	183.37	297.543	430.201	532.325	631.755	727.844	807.78	885.582	937.55	949.7	913.017	865.962	767.334	641.381	532.773	387.784	289.966	168.702	88.0765	53.2579
PA	9	18.2942	17.3651	12.9078	17.1594	25.234	33.1443	35.6528	21.9264	24.756	26.2032	25.7751	40.3977	37.9546	47.1941	34.0585	31.0707	37.6421	45.7389	44.7174	39.3026	22.3016	33.3516	16.2997	18.5445	17.07	17.4996	36.59	70.6447	131.232	236.413	381.577	519.34	663.812	828.187	967.024	1104	1219.86	1321.61	1337.39	1325.53	1216.93	1057.64	878.635	659.791	461.779	265.666	116.34	39.9978
PA	10	17.583	18.7858	14.6807	18.0622	23.9574	31.0886	29.5889	13.722	19.8604	12.0282	19.2308	24.3893	21.3561	26.4755	21.5825	17.0117	16.4865	16.5062	23.6669	20.0313	7.31223	8.32946	2.49293	10.5798	11.979	21.5173	32.2171	67.0928	110.194	186.269	290.376	383.376	479.969	566.249	655.497	733.536	800.524	862.778	870.269	858.882	807.382	698.913	601.04	474.025	359.9	225.388	125.139	46.014
AZK	11	23.0514	31.0234	29.0105	43.2148	41.9197	56.132	42.0155	34.8285	39.2224	36.7644	43.6986	64.658	45.7358	51.0944	42.7958	40.3465	41.7331	48.0481	44.3388	30.8236	15.0589	20.3923	11.015	17.0525	26.8247	51.5973	103.694	205.904	335.842	498.911	687.279	836.1	983.39	1115.95	1228.98	1318.41	1357.56	1356.88	1271.67	1169.62	1017.1	832.733	669.838	480.848	339.133	193.979	106.438	74.0765
AZK	12	19.986	26.1872	22.044	25.2235	26.095	41.5307	39.5794	29.3195	24.772	21.9061	22.8421	29.0815	27.7606	37.3466	27.5828	16.3266	15.2892	21.8121	33.8572	18.1959	13.6107	17.4891	6.78926	10.5032	6.1374	16.0258	24.2192	62.3185	129.846	221.296	358.152	493.65	620.821	752.481	865.151	977.144	1067.95	1134.3	1133.71	1115.52	1028.77	891.763	754.716	579.754	423.59	263.15	135.381	53.2049
AZK	13	19.0031	36.3996	43.6065	41.1734	43.13	84.1047	63.2433	38.0835	39.2765	34.5938	43.1811	52.8142	41.7474	51.2823	35.477	22.4588	30.4495	49.8636	39.1305	25.6303	14.7637	16.9308	10.9078	24.0834	27.625	36.8361	57.1278	111.935	197.313	299.404	436.833	517.36	610.202	694.791	767.33	833.021	872.455	879.84	820.963	781.524	687.439	575.715	494.155	371.605	286.195	186.689	105.022	75.3781
AZK	14	21.1506	26.2179	23.4832	39.9194	42.1881	56.6732	50.6647	41.6133	45.4741	36.1687	41.5982	54.5437	46.2681	53.0283	42.1124	24.9397	26.5854	35.2032	40.5023	22.4006	21.3078	17.7887	2.42317	2.72041	7.09703	11.8547	24.7972	80.7076	169.972	302.651	469.905	637.6	798.152	955.016	1093.53	1212.94	1306.12	1361.11	1340.37	1280.84	1155.2	979.071	801.524	603.497	439.649	266.278	139.372	55.0577
AZK	15	22.4703	25.9542	24.5915	29.046	33.5868	46.2553	42.771	32.8158	28.1668	23.4172	29.6898	36.5816	38.6435	47.6205	37.0441	21.9409	22.7512	30.4796	39.0473	32.5715	18.8314	22.8618	10.0368	16.6216	29.9528	48.486	73.8234	125.975	190.04	268.207	382.678	472.793	543.256	621.557	681.164	735.083	777.352	796.436	787.688	755.417	669.049	555.038	451.037	318.41	234.174	123.985	54.005	3.95206
AZK	16	17.7732	21.9032	14.6336	23.8382	26.5786	40.7506	37.9201	28.6831	30.975	19.9101	26.0351	27.7626	26.6168	29.7571	19.1045	12.6849	6.36729	9.55771	13.7503	9.96399	-8.45815	-10.6071	-20.0731	-17.2907	-20.2145	-2.82259	19.1373	61.4417	146.479	256.454	435.228	598.174	774.387	938.17	1091.38	1221.15	1349.91	1431.34	1462.12	1446.97	1359.7	1199.54	1026.61	802.562	638.366	402.047	221.099	88.9109
AZK	17	22.3978	26.1874	24.6146	24.1834	28.1741	42.2114	37.3985	37.6406	43.0946	57.9287	44.4798	36.4379	35.3876	46.1502	36.5721	30.0512	26.7487	33.7615	32.8011	36.0344	16.4449	23.3582	10.8596	13.1003	10.1943	12.9296	26.0919	58.1912	126.435	225.215	373.376	513.572	660.921	809.657	943.345	1075.57	1180.57	1257.04	1267.09	1244.1	1138.31	983.88	822.714	628.424	462.938	272.489	133.561	34.8466
AZK	18	22.686	26.1075	22.6372	25.2206	32.4976	38.3316	36.932	26.3079	26.7424	24.7331	33.1784	32.9011	24.5439	32.924	24.2093	16.5613	15.2716	20.3731	31.1561	20.8395	17.3191	18.446	8.0397	12.4466	12.3672	20.8413	34.7261	58.44	112.589	188.849	294.918	395.807	502.867	593.64	681.92	776.172	853.029	920.646	916.69	910.84	844.247	729.239	612.759	475.176	344.401	208.861	102.782	35.0716
AZK	19	16.2786	25.7745	17.5748	23.5735	23.4305	32.6996	24.2163	17.7831	21.4277	18.1947	20.3962	29.7859	25.6369	32.6566	21.8307	18.0872	16.095	26.921	31.5549	26.1294	14.8051	16.5268	8.39353	19.9702	6.2423	12.732	21.1483	57.8524	117.249	229.836	395.469	547.975	713.872	873.724	1039.09	1182.28	1304.48	1400.82	1421.22	1416.09	1329.66	1167.8	996.272	767.917	559.651	331.709	161.838	59.0511
AZK	20	24.4457	28.3748	29.8536	30.339	34.6309	52.5244	42.8502	29.6804	34.7561	32.3094	35.9315	42.1189	36.5238	39.5897	32.6399	22.762	20.9797	30.8584	36.7506	26.3881	14.2977	15.639	2.06503	11.5967	5.05611	16.547	26.9722	75.0172	132.562	250.129	399.487	536.543	673.299	805.971	926.571	1035.97	1136.64	1208.18	1205.72	1193.36	1112.95	961.119	816.388	626.343	463.691	278.012	138.903	45.5346
[truncated: 186 more columns]
